# Supplementary material for: Short-Term Alternate Feeding between Terrestrially Sourced Oil- and Fish Oil-Based Diets Modulates the Intestinal Microecology of Juvenile Turbot
Source: Biology (Basel). 2023 Apr 26;12(5):650. doi: 10.3390/biology12050650 (PMC10215124; doi:10.3390/biology12050650)
Supplement: Supplementary file 1 [file biology-12-00650-s001.zip]

Archive with 1 entries (1 files):
- biology-2325928-supplementary.pdf
